# Supplementary material for: Acceptance by Honey Bees of Wax Decontaminated through an Extraction Process with Methanol
Source: Insects. 2023 Jun 30;14(7):593. doi: 10.3390/insects14070593 (PMC10380593; doi:10.3390/insects14070593)
Supplement: Supplementary file 1 [file insects-14-00593-s001.zip]

Archive with 1 entries (1 files):
- insects-2466696-supplementary.pdf
